# Supplementary material for: 4-Bromo-2-chloro­aniline
Source: Acta Crystallogr Sect E Struct Rep Online. 2009 Dec 24;66(Pt 1):o250. doi: 10.1107/S1600536809054944 (PMC2980141; doi:10.1107/S1600536809054944)
Supplement: Supplementary file 2 [file e-66-0o250-Isup2.hkl]

# 
# h,k,l, Fc-squared, Fo-squared, sigma(Fo-squared) and status flag 
# 
data_I
_shelx_title ' a in P2(1)2(1)2' 
_shelx_refln_list_code          4 
_shelx_F_calc_maximum      130.68 
_exptl_crystal_F_000       424.00 
_reflns_d_resolution_high  0.7162 
 
loop_ 
 _symmetry_equiv_pos_as_xyz 
 'x, y, z' 
 '-x+1/2, -y, z+1/2' 
 'x+1/2, -y+1/2, -z' 
 '-x, y+1/2, -z+1/2' 
 
_cell_length_a    10.9655 
_cell_length_b    15.8142 
_cell_length_c     4.0232 
_cell_angle_alpha  90.000 
_cell_angle_beta   90.000 
_cell_angle_gamma  90.000 
 
_shelx_F_squared_multiplier     1.000 
 
loop_ 
 _refln_index_h 
 _refln_index_k 
 _refln_index_l 
 _refln_F_squared_calc 
 _refln_F_squared_meas 
 _refln_F_squared_sigma 
 _refln_observed_status 
   2   0   0      490.92      428.08     16.89 o 
   4   0   0      494.40      437.35     15.53 o 
   6   0   0     2345.13     2125.48     82.38 o 
   8   0   0      230.26      223.29     11.62 o 
  10   0   0       55.30       63.30      6.65 o 
  12   0   0       20.93       24.97     11.94 o 
  14   0   0      120.43      193.57     23.89 o 
   1   1   0      261.25      328.69      8.41 o 
   2   1   0     1749.41     1862.29     46.12 o 
   3   1   0     1099.43     1074.01     25.21 o 
   4   1   0     9226.87     7600.13    399.72 o 
   5   1   0      722.43      726.34     17.82 o 
   6   1   0     1881.53     1710.13     40.52 o 
   7   1   0       50.83       53.75      3.34 o 
   8   1   0     1065.15     1019.12     29.47 o 
   9   1   0       33.03       23.82      3.09 o 
  10   1   0      885.47      912.06     27.28 o 
  11   1   0        5.79        2.93      3.83 o 
  12   1   0        7.91       25.18      8.22 o 
  13   1   0        0.00       -1.58      7.40 o 
  14   1   0        0.49       -5.42      8.06 o 
   0   2   0     1528.06     1902.53     78.98 o 
   1   2   0      488.76      545.52     16.45 o 
   2   2   0    15966.95    12350.74    786.08 o 
   3   2   0        6.20        8.30      0.93 o 
   4   2   0     7351.82     6483.49    265.38 o 
   5   2   0      105.95       94.06      3.45 o 
   6   2   0       15.41       10.04      1.81 o 
   7   2   0      141.51      138.71      5.46 o 
   8   2   0       88.00       92.44      4.91 o 
   9   2   0      198.39      189.70      7.28 o 
  10   2   0      525.17      499.03     16.32 o 
  11   2   0        2.21        7.01      4.33 o 
  12   2   0       46.59       64.15      7.02 o 
  13   2   0        5.35        1.91      7.82 o 
  14   2   0        4.12        7.27     14.00 o 
   1   3   0     1387.61     1489.44     34.67 o 
   2   3   0     5155.59     4680.76    191.35 o 
   3   3   0        1.22        3.84      0.87 o 
   4   3   0      103.08       94.09      3.31 o 
   5   3   0       28.05       34.19      2.56 o 
   6   3   0     6025.06     5708.68    183.42 o 
   7   3   0      117.20      104.99      4.82 o 
   8   3   0     2842.91     2691.19     68.21 o 
   9   3   0        4.75        0.09      2.41 o 
  10   3   0        7.19        5.23      3.73 o 
  11   3   0        3.84        4.75      4.19 o 
  12   3   0       95.04      108.25      9.48 o 
  13   3   0        1.14        1.20      7.66 o 
  14   3   0       16.65       39.57     15.11 o 
   0   4   0     8138.78     7489.39    480.03 o 
   1   4   0     2175.93     2286.46     52.92 o 
   2   4   0    12010.63     9804.91    317.02 o 
   3   4   0        3.97        6.10      1.03 o 
   4   4   0     5224.35     5063.15    140.38 o 
   5   4   0        6.46        5.80      1.39 o 
   6   4   0       39.29       50.04      2.82 o 
   7   4   0      117.38      100.65      5.08 o 
   8   4   0        7.66        8.74      2.42 o 
   9   4   0       46.12       48.19      3.87 o 
  10   4   0        1.88       -1.07      3.84 o 
  11   4   0       17.08       21.87      4.94 o 
  12   4   0      223.71      235.83     21.45 o 
  13   4   0       57.17       69.08      7.38 o 
  14   4   0        9.03        8.64     14.50 o 
   1   5   0       67.69       72.94      2.62 o 
   2   5   0     1486.31     1577.90     37.03 o 
   3   5   0     1926.65     1995.44     51.90 o 
   4   5   0     6993.11     7082.95    289.20 o 
   5   5   0       93.49      104.88      3.94 o 
   6   5   0     1862.05     1849.58     43.97 o 
   7   5   0       11.02       10.84      2.00 o 
   8   5   0      478.06      466.60     13.98 o 
   9   5   0       54.79       56.79      6.74 o 
  10   5   0      546.99      591.86     36.43 o 
  11   5   0       38.29       49.27      6.00 o 
  12   5   0       44.34       67.86      7.28 o 
  13   5   0        9.62        1.58      5.18 o 
  14   5   0        0.05       -6.18     12.96 o 
   0   6   0    12874.21    11122.45    712.38 o 
   1   6   0       95.72       98.28      3.38 o 
   2   6   0     5840.91     5423.49    157.09 o 
   3   6   0      357.39      450.46     11.67 o 
   4   6   0      628.39      588.53     16.80 o 
   5   6   0      269.20      288.03      8.29 o 
   6   6   0     1469.78     1529.60     36.78 o 
   7   6   0      241.07      246.29     11.20 o 
   8   6   0      239.57      226.95      9.85 o 
   9   6   0       13.44       18.49      4.07 o 
  10   6   0      112.51      107.04      7.36 o 
  11   6   0       47.56       58.23     10.69 o 
  12   6   0       21.64       21.02      5.62 o 
  13   6   0        0.18       -0.32      4.96 o 
   1   7   0     2063.27     2111.31     49.54 o 
   2   7   0       41.86       57.23      3.13 o 
   3   7   0       16.00       16.19      1.82 o 
   4   7   0     4528.71     4424.06    102.35 o 
   5   7   0      373.29      353.90     11.27 o 
   6   7   0     2013.62     2062.21     54.34 o 
   7   7   0      148.03      134.59      5.75 o 
   8   7   0      606.12      647.01     34.39 o 
   9   7   0       12.89       17.91      4.02 o 
  10   7   0      382.09      470.80     38.12 o 
  11   7   0       50.17       49.94      6.22 o 
  12   7   0        9.06       14.51      5.45 o 
  13   7   0        6.54        7.28      5.34 o 
   0   8   0     4154.79     4089.74    133.46 o 
   1   8   0     1465.13     1585.48     37.74 o 
   2   8   0     4959.17     4543.40    116.80 o 
   3   8   0     1016.11     1159.47     28.20 o 
   4   8   0     1591.26     1650.26     39.63 o 
   5   8   0      594.68      633.98     18.19 o 
   6   8   0      116.14      106.46      5.50 o 
   7   8   0      212.32      199.65     10.33 o 
   8   8   0      116.06      113.71     10.10 o 
   9   8   0      205.23      210.38     16.15 o 
  10   8   0       29.96       35.44      5.14 o 
  11   8   0       86.33      112.59     14.06 o 
  12   8   0       67.01       83.01      8.04 o 
  13   8   0        2.77        0.35      5.18 o 
   1   9   0      308.98      288.04      8.23 o 
   2   9   0     2700.30     2686.79     63.05 o 
   3   9   0      578.96      614.27     15.92 o 
   4   9   0      516.63      508.50     18.42 o 
   5   9   0      478.76      469.93     12.95 o 
   6   9   0     1743.96     1888.62     50.51 o 
   7   9   0        1.27       -1.44      3.28 o 
   8   9   0      818.34      898.15     29.74 o 
   9   9   0       55.33       53.80      5.73 o 
  10   9   0       25.68       33.83      5.36 o 
  11   9   0        3.88        4.99      4.87 o 
  12   9   0       32.17       36.20      6.27 o 
  13   9   0       11.22       12.75      9.19 o 
   0  10   0     1852.23     1894.11     63.58 o 
   1  10   0      372.67      384.28     10.59 o 
   2  10   0     4074.38     4008.78    102.99 o 
   3  10   0       51.38       57.09      3.80 o 
   4  10   0      754.48      760.47     19.55 o 
   5  10   0       15.01       11.90      2.43 o 
   6  10   0        4.63        1.45      2.83 o 
   7  10   0     1378.93     1568.52     55.77 o 
   8  10   0       13.56       11.03      4.03 o 
   9  10   0       10.60        4.33      4.66 o 
  10  10   0      100.08      102.16     11.41 o 
  11  10   0       17.86       22.68      6.25 o 
  12  10   0       86.24       86.19      9.27 o 
   1  11   0       41.62       35.22      2.72 o 
   2  11   0      645.73      647.89     18.78 o 
   3  11   0     2491.04     2492.69     59.09 o 
   4  11   0      934.04      929.66     23.62 o 
   5  11   0        3.50        6.04      2.38 o 
   6  11   0      598.56      654.57     26.31 o 
   7  11   0       80.81       92.39     11.57 o 
   8  11   0      713.11      712.92     41.66 o 
   9  11   0       66.67       55.22      9.29 o 
  10  11   0       89.09       89.71      8.58 o 
  11  11   0       28.06       31.39      6.65 o 
  12  11   0        1.06        1.71      5.91 o 
   1  12   0        0.16       -1.88      2.35 o 
   2  12   0      544.54      531.35     16.02 o 
   3  12   0      400.39      379.62     12.36 o 
   4  12   0      278.60      267.68      9.60 o 
   5  12   0       23.45       18.24      3.70 o 
   6  12   0      213.00      213.95     21.52 o 
   7  12   0       48.64       65.68     12.01 o 
   8  12   0       44.27       45.71      9.21 o 
   9  12   0      101.70      102.06      8.55 o 
  10  12   0      122.53      111.52     13.74 o 
  11  12   0       41.09       38.00     12.86 o 
  12  12   0       18.14       18.94      8.37 o 
   1  13   0     1603.38     1565.31     48.63 o 
   2  13   0      135.55      130.26      9.75 o 
   3  13   0       98.97       84.20      8.51 o 
   4  13   0     1317.14     1405.99     53.06 o 
   5  13   0      413.05      450.73     22.21 o 
   6  13   0      416.30      435.84     30.39 o 
   7  13   0      186.75      167.00     14.06 o 
   8  13   0       85.14       92.00     15.78 o 
   9  13   0        3.53        2.68      4.94 o 
  10  13   0      143.45      147.05     13.26 o 
  11  13   0       13.58       13.25      7.38 o 
   0  14   0     1358.71     1379.19     61.76 o 
   1  14   0       41.25       38.08      5.49 o 
   2  14   0      576.20      567.68     21.28 o 
   3  14   0       35.59       38.80      7.37 o 
   4  14   0      400.68      423.37     20.14 o 
   5  14   0      240.80      255.57     14.82 o 
   6  14   0        1.07       -4.62      7.77 o 
   7  14   0        1.54       -0.49      7.90 o 
   8  14   0       31.08       26.38      9.59 o 
  10  14   0       33.87       18.30      9.54 o 
  11  14   0       70.04      -10.65     18.77 o 
   1  15   0      263.51      265.20     12.23 o 
   2  15   0      207.56      210.93     10.81 o 
   3  15   0      242.56      233.50     14.01 o 
   4  15   0      134.17      140.78     11.47 o 
   5  15   0      215.65      255.79     19.07 o 
   6  15   0      490.93      568.42     31.63 o 
   7  15   0       72.50       91.22     14.44 o 
   8  15   0      246.86      260.83     25.12 o 
   9  15   0        1.17        6.25      9.50 o 
  10  15   0        0.55       -6.94     18.43 o 
   0  16   0       59.71       65.47      9.85 o 
   1  16   0      126.29      125.95      8.77 o 
   2  16   0      660.31      685.50     24.35 o 
   3  16   0        6.27        9.55      6.87 o 
   4  16   0      318.32      318.16     17.39 o 
   5  16   0       15.39       21.54     10.05 o 
   6  16   0       56.52       54.22     11.31 o 
   7  16   0      193.02      240.42     23.61 o 
   8  16   0        0.39        6.39      9.18 o 
   9  16   0       46.45       14.14     20.45 o 
   1  17   0       89.27      114.48      8.90 o 
   2  17   0       96.48      107.59     10.73 o 
   3  17   0      627.33      691.00     36.57 o 
   4  17   0      193.00      209.32     14.20 o 
   5  17   0        7.57       19.62     10.64 o 
   6  17   0      240.62      249.83     20.30 o 
   7  17   0        5.09        8.80      9.47 o 
   8  17   0       18.70        8.87     21.13 o 
   0  18   0      819.99      813.59     42.45 o 
   1  18   0       84.52      111.44     11.00 o 
   2  18   0       72.21       87.89     10.50 o 
   3  18   0        0.50        0.09      7.01 o 
   4  18   0        3.22       12.90      9.75 o 
   5  18   0       55.61       63.23     13.30 o 
   6  18   0       22.85       18.64     10.91 o 
   1  19   0      175.09      195.30     15.31 o 
   2  19   0        0.85        2.43      7.23 o 
   3  19   0       31.89       42.92      9.25 o 
   4  19   0      313.63      394.85     26.24 o 
   5  19   0      113.02      114.65     19.70 o 
   0  20   0       14.14       -0.27     14.61 o 
   1  20   0       82.65       88.38     10.91 o 
   2  20   0      135.86      146.51     13.41 o 
   3  20   0       19.75       12.34      9.32 o 
   4  20   0       16.75       18.61     13.90 o 
   2  21   0      114.85      115.74     19.75 o 
   1   0   1     5046.04     5748.95    131.64 o 
   3   0   1        3.36        3.22      1.08 o 
   4   0   1      187.75      172.92      5.07 o 
   5   0   1        6.31        4.67      1.40 o 
   6   0   1     2890.85     2847.60     71.37 o 
   7   0   1        0.58        1.34      1.97 o 
   8   0   1     1787.59     1796.58     46.24 o 
   9   0   1        9.82       12.18      3.62 o 
  10   0   1       97.53      106.26      7.47 o 
  11   0   1        9.20        6.72      4.35 o 
  12   0   1      104.68      127.17      8.99 o 
  13   0   1        7.17        7.13      5.18 o 
  14   0   1        0.50       -8.15     10.94 o 
 -14   1   1        2.87       -0.20      5.98 o 
 -13   1   1        1.10       -2.15      4.80 o 
 -12   1   1      188.26      191.32     11.55 o 
 -11   1   1        7.76        4.86      4.21 o 
 -10   1   1      151.55      145.19      8.45 o 
  -9   1   1        5.93        3.83      3.23 o 
  -8   1   1       39.88       36.05      4.05 o 
  -7   1   1      321.11      311.61      9.81 o 
  -6   1   1       42.55       42.12      2.83 o 
  -5   1   1      346.90      348.07     10.31 o 
  -4   1   1     2100.27     2042.03     57.94 o 
  -3   1   1       62.16       67.40      3.66 o 
  -2   1   1    14384.26    13481.41    459.84 o 
  -1   1   1     2854.66     3229.67     74.85 o 
   0   1   1     8510.79     9480.23    385.69 o 
   1   1   1     2680.53     3026.46     76.10 o 
   3   1   1       86.68       93.55      3.41 o 
   4   1   1     2233.36     2123.76     59.11 o 
   5   1   1      391.73      385.00     11.50 o 
   6   1   1       37.87       37.74      2.74 o 
   7   1   1      313.29      327.53     11.13 o 
   8   1   1       40.34       38.66      3.34 o 
   9   1   1        6.45        3.22      2.57 o 
  10   1   1      120.20      112.42      7.90 o 
  11   1   1        7.72        8.03      4.22 o 
  12   1   1      214.75      229.79     15.33 o 
  13   1   1        0.61       -2.49      4.79 o 
 -14   2   1        4.65        7.02      6.36 o 
 -13   2   1        0.64        2.69      5.21 o 
 -12   2   1       19.15       20.19      5.41 o 
 -11   2   1       73.45       75.55      6.97 o 
 -10   2   1      347.20      371.36     18.61 o 
  -9   2   1      229.72      241.51     10.08 o 
  -8   2   1     1162.03     1112.53     39.55 o 
  -7   2   1       56.65       46.35      3.78 o 
  -6   2   1     2418.82     2319.81     53.35 o 
  -5   2   1      316.00      320.87      8.30 o 
  -4   2   1     5581.10     5465.41    157.55 o 
  -3   2   1      299.22      298.94      9.39 o 
  -1   2   1      288.46      304.77      8.45 o 
   0   2   1     2263.77     2539.58     70.56 o 
   1   2   1      322.72      331.66      8.41 o 
   3   2   1      355.98      363.68      9.38 o 
   4   2   1     5567.38     5767.34    290.61 o 
   5   2   1      277.34      285.83      9.07 o 
   6   2   1     2185.38     2164.57     61.17 o 
   7   2   1       69.19       67.00      4.24 o 
   8   2   1     1200.86     1218.59     31.37 o 
   9   2   1      229.12      229.37      8.36 o 
  10   2   1      383.38      419.08     18.68 o 
  11   2   1       64.91       63.98      6.63 o 
  12   2   1        8.84        9.05      4.73 o 
  13   2   1        0.92        1.83      7.10 o 
 -14   3   1       53.16       57.20      9.45 o 
 -13   3   1        3.38        0.59      5.14 o 
 -12   3   1        9.50        8.64      4.80 o 
 -11   3   1        1.57        1.02      4.04 o 
 -10   3   1      133.45      123.43      8.51 o 
  -9   3   1       55.25       49.95      5.09 o 
  -8   3   1      521.19      492.33     17.25 o 
  -7   3   1        7.96        8.42      2.52 o 
  -6   3   1     1894.10     1799.56     42.99 o 
  -5   3   1      164.80      174.79      6.53 o 
  -4   3   1     2179.61     2239.72     58.23 o 
  -3   3   1      587.59      615.13     18.35 o 
  -2   3   1     3624.39     3984.61    128.67 o 
  -1   3   1       37.79       44.95      2.28 o 
   0   3   1    17077.22    15098.51    618.93 o 
   1   3   1       60.13       63.00      2.05 o 
   2   3   1     4205.55     4174.44    265.93 o 
   3   3   1      525.80      547.65     19.42 o 
   4   3   1     2223.67     2284.60     56.66 o 
   5   3   1      192.44      204.56      6.57 o 
   6   3   1     1839.91     1833.75     50.20 o 
   7   3   1        8.98        8.18      2.42 o 
   8   3   1      524.19      522.29     26.86 o 
   9   3   1       47.14       41.53      4.52 o 
  10   3   1      134.46      139.80      6.89 o 
  11   3   1        2.29        0.53      4.00 o 
  12   3   1        1.15        2.53      4.29 o 
  13   3   1        4.06        6.82      8.09 o 
 -14   4   1        0.63       -2.44      6.87 o 
 -13   4   1        0.84        1.67      5.35 o 
 -12   4   1       28.10       37.56      6.23 o 
 -11   4   1       86.03       84.51      7.62 o 
 -10   4   1      453.87      450.38     29.34 o 
  -9   4   1       84.36       83.83      6.19 o 
  -8   4   1      626.15      569.15     20.81 o 
  -7   4   1       83.08       73.37      8.44 o 
  -6   4   1     2717.04     2653.79     70.86 o 
  -5   4   1      590.96      568.08     14.34 o 
  -4   4   1     5134.87     5042.34    171.26 o 
  -3   4   1      175.15      177.98      5.51 o 
  -2   4   1      204.73      208.45      6.49 o 
  -1   4   1      894.42      982.79     20.95 o 
   0   4   1       88.43       90.58      2.89 o 
   1   4   1      848.71      938.72     32.61 o 
   2   4   1      148.97      148.76      9.49 o 
   3   4   1      142.10      150.71      5.15 o 
   4   4   1     5132.30     5335.04    269.54 o 
   5   4   1      593.82      571.20     15.93 o 
   6   4   1     3005.76     2896.90    106.08 o 
   7   4   1       88.77       83.52      5.53 o 
   8   4   1      449.97      452.72     36.80 o 
   9   4   1       74.74       74.91      8.35 o 
  10   4   1      489.24      516.82     19.71 o 
  11   4   1       87.06       90.32      8.10 o 
  12   4   1       25.09       31.89      8.65 o 
  13   4   1        1.46       -2.60      7.50 o 
 -14   5   1       22.53       28.47     15.44 o 
 -13   5   1        4.20        6.42      5.55 o 
 -12   5   1      108.76      122.91      9.37 o 
 -11   5   1       23.90       27.30      5.31 o 
 -10   5   1       30.33       33.25      4.99 o 
  -9   5   1       50.43       46.27      4.57 o 
  -8   5   1       36.46       33.08      5.42 o 
  -7   5   1        1.38        0.54      2.53 o 
  -6   5   1       12.20       17.25      3.39 o 
  -5   5   1      411.94      406.65     11.86 o 
  -4   5   1     2279.64     2265.31     57.51 o 
  -3   5   1       70.52       75.45      4.25 o 
  -2   5   1     6935.20     7091.76    199.02 o 
  -1   5   1      876.17      924.60     22.72 o 
   0   5   1     8292.15     7995.85    276.05 o 
   1   5   1      964.37     1011.74     29.28 o 
   2   5   1     7080.10     7393.97    238.20 o 
   3   5   1       93.23       96.88      3.88 o 
   4   5   1     2054.67     2093.67     60.93 o 
   5   5   1      363.13      352.65     11.20 o 
   6   5   1       36.92       36.31      4.05 o 
   7   5   1        0.95        0.81      2.34 o 
   8   5   1       26.63       23.83      3.46 o 
   9   5   1       61.13       65.64      4.79 o 
  10   5   1       40.33       37.87      4.23 o 
  11   5   1       27.00       36.10      4.46 o 
  12   5   1      117.42      132.60     18.88 o 
  13   5   1        2.79        8.89      7.83 o 
 -13   6   1        3.25        1.54      5.58 o 
 -12   6   1       59.21       74.21      7.51 o 
 -11   6   1        4.72        3.60      4.42 o 
 -10   6   1       46.82       48.64      5.72 o 
  -9   6   1       25.16       27.58      4.53 o 
  -8   6   1     1356.79     1342.98     54.71 o 
  -7   6   1       26.15       23.48      3.36 o 
  -6   6   1     1794.24     1745.89     63.50 o 
  -5   6   1      373.33      355.04     11.46 o 
  -4   6   1     1085.77     1053.43     38.31 o 
  -3   6   1      435.99      468.62     12.68 o 
  -2   6   1     3356.31     3539.20     84.01 o 
  -1   6   1      821.06      919.74     23.38 o 
   0   6   1        1.34        2.61      1.50 o 
   1   6   1     1018.26     1118.69     34.47 o 
   2   6   1     3538.22     3803.72     94.28 o 
   3   6   1      391.69      416.15     10.38 o 
   4   6   1      826.86      845.07     32.09 o 
   5   6   1      394.06      390.23     11.41 o 
   6   6   1     1781.15     1765.98     72.42 o 
   7   6   1       20.88       15.28      2.96 o 
   8   6   1     1411.23     1409.89     41.00 o 
   9   6   1       25.52       27.71      3.81 o 
  10   6   1       37.82       45.71      4.53 o 
  11   6   1        4.08        3.93      4.33 o 
  12   6   1       64.39       92.53     26.10 o 
  13   6   1        2.53       -0.42      6.80 o 
 -13   7   1       45.46       56.28      8.55 o 
 -12   7   1       92.23      100.30     12.29 o 
 -11   7   1        7.23        9.09      4.68 o 
 -10   7   1      107.79       90.14      9.27 o 
  -9   7   1       33.87       37.25      5.08 o 
  -8   7   1       22.45       24.51      3.87 o 
  -7   7   1      279.47      257.22     14.13 o 
  -6   7   1       22.06       20.44      3.16 o 
  -5   7   1      161.69      161.79     10.52 o 
  -4   7   1     2199.11     2154.00     65.79 o 
  -3   7   1      279.98      289.23      8.08 o 
  -2   7   1     6039.28     6025.69    153.36 o 
  -1   7   1      643.74      668.94     15.80 o 
   0   7   1     1439.79     1375.82     36.52 o 
   1   7   1      556.99      565.33     19.83 o 
   2   7   1     5902.61     5998.18    173.76 o 
   3   7   1      268.67      281.60      8.21 o 
   4   7   1     2301.18     2269.01     52.78 o 
   5   7   1      206.85      201.71      7.11 o 
   6   7   1       17.11       11.53      2.51 o 
   7   7   1      261.29      246.73      8.96 o 
   8   7   1       25.40       25.26      3.43 o 
   9   7   1       26.60       31.70      6.52 o 
  10   7   1      109.52      104.56      6.19 o 
  11   7   1        9.74       11.52      5.09 o 
  12   7   1       87.48      104.03     13.83 o 
  13   7   1       43.65       43.96     16.00 o 
 -13   8   1        1.96       -8.15      8.91 o 
 -12   8   1       17.20       15.04      5.94 o 
 -11   8   1       18.62       12.59      7.56 o 
 -10   8   1      139.63      156.69     11.03 o 
  -9   8   1      160.09      158.45     10.19 o 
  -8   8   1      431.67      409.43     16.79 o 
  -7   8   1      194.74      187.90      8.65 o 
  -6   8   1     1674.45     1503.29     85.03 o 
  -5   8   1       78.14       85.35      6.05 o 
  -4   8   1     1701.66     1683.24     48.87 o 
  -3   8   1     1973.38     1989.09     52.72 o 
  -2   8   1      579.44      582.58     17.17 o 
  -1   8   1      198.00      187.83      5.59 o 
   0   8   1        1.84        6.14      2.01 o 
   1   8   1      173.90      164.20      6.45 o 
   2   8   1      466.68      471.01     21.13 o 
   3   8   1     1976.13     2039.11     52.90 o 
   4   8   1     1838.85     1778.39     98.22 o 
   5   8   1       71.17       57.67      4.41 o 
   7   8   1      168.93      161.62      7.02 o 
   8   8   1      413.41      432.42     22.91 o 
   9   8   1      182.07      179.95      7.97 o 
  10   8   1      130.63      157.55     11.85 o 
  11   8   1       16.10       20.84      5.42 o 
  12   8   1       14.11       17.25      5.81 o 
  13   8   1        1.85        7.60     13.56 o 
 -12   9   1       13.04        9.36      5.82 o 
 -11   9   1       64.10       63.45      8.11 o 
 -10   9   1       58.85       54.29     14.46 o 
  -9   9   1       30.16       34.35      5.86 o 
  -8   9   1      244.55      240.72     10.88 o 
  -7   9   1      103.42       98.45      6.47 o 
  -6   9   1      469.60      452.96     16.42 o 
  -5   9   1      284.78      266.24     10.11 o 
  -4   9   1      669.77      649.07     21.37 o 
  -3   9   1      139.93      140.06      6.43 o 
  -2   9   1     1164.51     1133.20     26.57 o 
  -1   9   1       81.79       75.17      4.39 o 
   0   9   1     8070.91     7690.15    196.57 o 
   1   9   1       84.58       82.52      4.59 o 
   2   9   1     1053.16     1018.92     29.28 o 
   3   9   1      179.43      174.68      6.57 o 
   4   9   1      700.52      682.72     29.32 o 
   5   9   1      236.51      222.06      9.92 o 
   6   9   1      484.79      482.72     16.66 o 
   7   9   1      104.80      110.71      5.86 o 
   8   9   1      262.27      266.42     14.00 o 
   9   9   1       49.88       52.83      6.13 o 
  10   9   1       49.59       62.07      7.86 o 
  11   9   1       58.34       69.88      9.97 o 
  12   9   1        8.09        5.64      5.30 o 
 -12  10   1        0.92       -0.62      5.49 o 
 -11  10   1       32.90       14.97      5.91 o 
 -10  10   1      227.48      233.37     13.97 o 
  -9  10   1       44.08       34.73      5.73 o 
  -8  10   1      310.63      316.94     35.04 o 
  -7  10   1       52.00       55.19      4.55 o 
  -6  10   1      657.67      651.21     18.53 o 
  -5  10   1     1017.55     1036.72     29.03 o 
  -4  10   1     2228.93     2213.24     66.26 o 
  -3  10   1       53.53       33.14      6.64 o 
  -2  10   1      109.88      101.90      6.07 o 
  -1  10   1      624.06      597.69     17.34 o 
   0  10   1       23.85       18.84      2.94 o 
   1  10   1      589.26      572.88     17.23 o 
   2  10   1      110.93      106.08      5.39 o 
   3  10   1       18.04       14.78      2.88 o 
   4  10   1     2203.88     2174.13     66.15 o 
   5  10   1     1076.75     1065.47     32.66 o 
   6  10   1      547.25      566.83     24.85 o 
   7  10   1       43.80       48.16      6.24 o 
   8  10   1      388.30      401.27     17.33 o 
   9  10   1       34.08       31.97      5.49 o 
  10  10   1      213.37      226.64     13.05 o 
  11  10   1       36.26       37.03      7.79 o 
  12  10   1        3.16        4.37      5.36 o 
 -12  11   1       31.97       -7.18     16.87 o 
 -11  11   1       21.78       18.19     15.49 o 
 -10  11   1      110.54      101.70     14.86 o 
  -9  11   1      209.82      185.96     18.44 o 
  -8  11   1       14.93       14.54      5.15 o 
  -7  11   1       26.14       22.92      4.72 o 
  -6  11   1       39.77       42.60      5.41 o 
  -5  11   1      543.54      524.62     18.93 o 
  -4  11   1      268.15      247.33     10.98 o 
  -3  11   1       87.60       90.53      6.37 o 
  -2  11   1     1884.96     1884.82     57.45 o 
  -1  11   1      467.20      454.18     14.87 o 
   0  11   1     1983.83     1975.78     66.96 o 
   1  11   1      521.46      518.87     15.17 o 
   2  11   1     1842.86     1910.62     50.60 o 
   3  11   1       58.42       56.16      5.12 o 
   4  11   1      273.84      262.67     10.44 o 
   5  11   1      555.96      534.96     18.38 o 
   6  11   1       37.31       35.60      4.96 o 
   7  11   1       51.89       52.37      5.44 o 
   8  11   1        6.96        4.09      3.94 o 
   9  11   1      181.89      201.35     11.99 o 
  10  11   1      115.81      114.40      8.42 o 
  11  11   1       24.36       34.71      9.14 o 
  12  11   1       36.23       46.14      9.62 o 
 -12  12   1        6.03        0.66     19.03 o 
 -11  12   1        0.05       -0.69      8.33 o 
 -10  12   1       23.46       11.17      8.16 o 
  -9  12   1       59.66       52.49     10.59 o 
  -8  12   1      451.31      454.37     37.40 o 
  -7  12   1      101.81       97.54      7.61 o 
  -6  12   1      625.54      637.84     22.67 o 
  -5  12   1      166.42      160.55      8.64 o 
  -4  12   1       99.68       96.77      7.46 o 
  -3  12   1      210.48      201.55     10.04 o 
  -2  12   1     1440.28     1416.00     37.56 o 
  -1  12   1      600.86      567.33     17.64 o 
   0  12   1       15.12       14.88      3.33 o 
   1  12   1      627.35      603.95     17.86 o 
   2  12   1     1371.44     1296.62     42.24 o 
   3  12   1      225.14      215.39      8.32 o 
   4  12   1      166.73      160.59      7.60 o 
   5  12   1      126.77      116.72      7.30 o 
   6  12   1      654.82      652.85     28.76 o 
   7  12   1      127.62      116.82      8.70 o 
   8  12   1      423.81      503.74     22.56 o 
   9  12   1       52.23       56.05      9.97 o 
  10  12   1       22.49       26.79      5.79 o 
  11  12   1        0.17       -0.46      5.88 o 
 -11  13   1       15.91       -4.16     17.68 o 
 -10  13   1       19.62       16.57     10.13 o 
  -9  13   1       52.02       41.32     11.33 o 
  -8  13   1        4.07        5.70      8.31 o 
  -7  13   1      220.02      242.30     14.06 o 
  -6  13   1       18.42       20.97      6.48 o 
  -5  13   1       16.85        9.99      4.62 o 
  -4  13   1      325.21      308.57     12.94 o 
  -3  13   1       81.84       82.37      6.85 o 
  -2  13   1     1234.64     1208.08     34.81 o 
  -1  13   1      624.93      570.54     19.89 o 
   0  13   1      731.00      709.03     23.86 o 
   1  13   1      587.34      543.17     17.22 o 
   2  13   1     1354.80     1327.10     40.09 o 
   3  13   1       68.41       69.25      5.04 o 
   4  13   1      297.15      279.58     11.78 o 
   5  13   1       29.18       28.59      4.51 o 
   6  13   1       17.36       18.69      4.33 o 
   7  13   1      212.76      218.10     11.69 o 
   8  13   1        2.02        0.79      4.47 o 
   9  13   1       56.30       57.84     12.42 o 
  10  13   1       20.16       21.59      6.95 o 
  11  13   1       17.30       21.13      7.94 o 
 -10  14   1       17.49       -0.82     19.27 o 
  -9  14   1       78.34       65.66     27.05 o 
  -8  14   1      117.73      113.88     13.80 o 
  -7  14   1       43.72       42.51     10.71 o 
  -6  14   1      426.40      411.85     16.54 o 
  -5  14   1       30.59       39.85      5.92 o 
  -4  14   1      487.84      473.40     18.21 o 
  -3  14   1      596.84      603.46     21.99 o 
  -2  14   1       83.73       90.44      7.61 o 
  -1  14   1      316.98      294.54     11.48 o 
   0  14   1       74.43       87.89      5.77 o 
   1  14   1      233.39      225.03     10.95 o 
   2  14   1      116.27      113.36      7.17 o 
   3  14   1      630.17      621.21     18.89 o 
   4  14   1      487.73      478.57     17.19 o 
   5  14   1       24.07       27.22      6.16 o 
   6  14   1      393.10      404.84     18.60 o 
   7  14   1       41.18       52.32     12.18 o 
   8  14   1      124.23      127.25     24.74 o 
   9  14   1       85.42       91.98     14.90 o 
  10  14   1       18.30       17.78      6.71 o 
  -9  15   1       29.28       23.96     19.31 o 
  -8  15   1      110.42      122.80     18.38 o 
  -7  15   1      149.25      144.17     20.93 o 
  -6  15   1       74.05       80.39      9.91 o 
  -5  15   1       35.00       47.58      6.47 o 
  -4  15   1      109.97      122.38      8.77 o 
  -3  15   1      102.29      106.26      8.43 o 
  -2  15   1      329.84      332.69     14.15 o 
  -1  15   1       18.63       17.93      5.39 o 
   0  15   1      793.70      835.71     34.20 o 
   1  15   1       10.69       13.47      6.24 o 
   2  15   1      293.16      289.26     16.04 o 
   3  15   1      125.00      124.11      7.70 o 
   4  15   1      120.03      118.96     13.79 o 
   5  15   1       27.60       28.66      5.88 o 
   6  15   1       70.96       75.86     13.87 o 
   7  15   1      145.02      159.00     21.02 o 
   8  15   1      104.77      122.54     20.02 o 
   9  15   1       34.46       47.66      7.43 o 
  10  15   1       37.07       32.54      9.31 o 
  -8  16   1       52.07       40.35     13.02 o 
  -7  16   1       57.03       59.82     12.55 o 
  -6  16   1      162.63      149.33     14.72 o 
  -5  16   1      219.58      223.31     16.61 o 
  -4  16   1      509.82      512.50     19.75 o 
  -3  16   1       45.05       58.78      7.28 o 
  -2  16   1        4.50       11.04      5.46 o 
  -1  16   1      291.56      300.12     14.56 o 
   0  16   1        3.90        8.59      6.35 o 
   1  16   1      308.55      294.56     16.16 o 
   2  16   1        0.16       -1.16      5.97 o 
   3  16   1       63.92       65.63     15.01 o 
   4  16   1      504.20      497.75     29.17 o 
   5  16   1      207.95      234.81     18.99 o 
   6  16   1      177.80      191.94     17.60 o 
   7  16   1       58.49       77.02     13.12 o 
   8  16   1       42.02       61.89     13.29 o 
   9  16   1       14.93       35.08     25.77 o 
  -7  17   1        9.10        4.15     10.07 o 
  -6  17   1        5.31       13.27     10.27 o 
  -5  17   1      185.21      201.38     16.42 o 
  -4  17   1       73.82       81.63      9.68 o 
  -3  17   1       50.22       59.87      7.54 o 
  -2  17   1      188.63      198.62     11.43 o 
  -1  17   1      117.25      116.09     11.00 o 
   0  17   1      350.20      347.65     18.10 o 
   1  17   1      132.97      136.35     11.50 o 
   2  17   1      210.35      207.27     13.50 o 
   3  17   1       43.73       43.76     10.09 o 
   4  17   1       68.11       84.07     12.45 o 
   5  17   1      191.63      219.48     18.52 o 
   6  17   1        5.66       16.61     10.21 o 
   7  17   1        1.23       -0.65      9.59 o 
  -6  18   1       99.90      106.10     19.24 o 
  -5  18   1      128.06      114.03     14.92 o 
  -4  18   1       48.83       59.34     11.49 o 
  -3  18   1       48.81       57.03      7.72 o 
  -2  18   1      226.65      216.69     12.30 o 
  -1  18   1      193.15      206.22     13.82 o 
   0  18   1        7.92       15.58      7.48 o 
   1  18   1      203.81      190.93     13.60 o 
   2  18   1      243.51      225.46     14.48 o 
   3  18   1       36.30       42.24     10.85 o 
   4  18   1       28.91       38.56     10.78 o 
   5  18   1      124.90      152.88     26.23 o 
   6  18   1      114.06      151.41     31.25 o 
  -5  19   1        4.14        7.14      8.91 o 
  -4  19   1       29.51       31.98      9.44 o 
  -3  19   1       11.87       17.30      9.06 o 
  -2  19   1      221.32      206.81     14.52 o 
  -1  19   1       43.05       42.11      8.89 o 
   0  19   1       18.53       29.27      8.42 o 
   1  19   1       39.28       41.42      8.82 o 
   2  19   1      199.43      195.21     17.28 o 
   3  19   1       11.15       19.84     11.24 o 
   4  19   1       33.98       43.72     14.57 o 
  -4  20   1       74.70       99.47     19.32 o 
  -2  20   1        5.31        4.07      9.57 o 
  -1  20   1       18.33       20.64      9.94 o 
   0  20   1        0.36        0.27      8.54 o 
   1  20   1       32.88       35.17     10.12 o 
   2  20   1        5.65       -3.23     10.61 o 
  -1  21   1        8.43        4.21     11.05 o 
   0   0   2     7674.85     8203.44    431.71 o 
   1   0   2     1177.22     1212.68     28.43 o 
   2   0   2     3130.41     3347.94     85.38 o 
   3   0   2       18.97       26.18      1.89 o 
   4   0   2      437.58      398.28     10.44 o 
   5   0   2       19.42       17.95      2.39 o 
   6   0   2      701.73      644.83     37.42 o 
   7   0   2       22.12       23.50      4.85 o 
   8   0   2       68.26       61.43      5.36 o 
   9   0   2       17.79       19.58      4.25 o 
  10   0   2       56.31       47.08     10.01 o 
  11   0   2        3.45        3.57      4.28 o 
  12   0   2       39.81       26.41      7.32 o 
  13   0   2        0.70       -0.64      5.17 o 
 -13   1   2       15.40       11.93      5.83 o 
 -12   1   2       32.90       20.67      6.37 o 
 -11   1   2       43.69       44.84      9.43 o 
 -10   1   2      240.05      236.21     14.08 o 
  -9   1   2       37.47       38.92      4.72 o 
  -8   1   2      479.96      477.83     16.53 o 
  -7   1   2       77.79       78.32      7.31 o 
  -6   1   2     1049.23     1021.99     31.40 o 
  -5   1   2      140.67      145.73     15.43 o 
  -4   1   2     2300.79     2376.56     54.94 o 
  -3   1   2     1337.28     1436.12     31.03 o 
  -2   1   2      394.74      437.39     10.87 o 
  -1   1   2      727.36      759.14     20.68 o 
   0   1   2      275.51      278.90      7.24 o 
   1   1   2      754.65      799.55     17.20 o 
   2   1   2      391.63      419.71     13.00 o 
   3   1   2     1250.18     1322.09     35.08 o 
   4   1   2     2199.87     2281.68     65.22 o 
   5   1   2      184.66      148.94     31.82 o 
   6   1   2     1092.71     1061.29     30.08 o 
   7   1   2       78.68       75.80      8.27 o 
   8   1   2      443.40      444.99     27.20 o 
   9   1   2       31.31       32.77      4.60 o 
  10   1   2      238.82      258.29     12.40 o 
  11   1   2       50.65       45.22     11.87 o 
  12   1   2       45.04       40.83      8.67 o 
  13   1   2       12.39        7.81      7.93 o 
 -13   2   2       12.46        9.96      5.78 o 
 -12   2   2       40.70       32.08     12.05 o 
 -11   2   2       37.62       29.12      8.84 o 
 -10   2   2       24.55       19.04      4.59 o 
  -9   2   2       59.80       55.06      6.99 o 
  -8   2   2       88.55       67.78      5.49 o 
  -7   2   2      194.14      182.02      7.51 o 
  -6   2   2       52.11       42.15      3.86 o 
  -5   2   2      153.23      142.33      7.47 o 
  -4   2   2     1620.18     1632.63     44.46 o 
  -3   2   2      602.69      659.29     15.64 o 
  -2   2   2     4535.33     4841.74    114.94 o 
  -1   2   2      488.73      544.35     20.82 o 
   0   2   2     3070.07     3217.42     74.36 o 
   1   2   2      618.12      640.98     16.36 o 
   2   2   2     5030.42     5457.54    166.32 o 
   3   2   2      528.48      578.18     18.87 o 
   4   2   2     1345.82     1376.14     50.86 o 
   5   2   2      143.37      129.10      5.78 o 
   6   2   2       53.76       49.45      4.39 o 
   7   2   2      214.03      209.59     12.77 o 
   8   2   2       79.30       76.42      6.11 o 
   9   2   2       53.58       58.91      5.82 o 
  10   2   2       39.66       29.79      8.02 o 
  11   2   2       38.09       35.89     10.53 o 
  12   2   2       42.22       35.22      9.78 o 
  13   2   2       10.90       11.80      6.58 o 
 -13   3   2        3.99        5.85      5.55 o 
 -12   3   2       24.59       18.46      5.54 o 
 -11   3   2        4.29        4.73      4.53 o 
 -10   3   2       13.97       15.67      4.66 o 
  -9   3   2       37.40       38.50      6.95 o 
  -8   3   2      822.67      813.60     23.33 o 
  -7   3   2      104.53       99.19      5.47 o 
  -6   3   2     1505.69     1540.59     45.83 o 
  -5   3   2      127.52      130.27      5.43 o 
  -4   3   2      683.24      732.89     58.66 o 
  -3   3   2      238.60      233.33      6.80 o 
  -2   3   2     1553.62     1570.84     35.75 o 
  -1   3   2       92.43       94.21      3.69 o 
   0   3   2        2.72        2.58      1.20 o 
   1   3   2      124.38      126.41      3.84 o 
   2   3   2     1412.87     1406.86     37.27 o 
   3   3   2      265.65      257.69      7.74 o 
   4   3   2      890.24      904.28     29.12 o 
   5   3   2      114.68      122.01      5.81 o 
   6   3   2     1497.26     1489.22     42.58 o 
   7   3   2      110.74      108.43      5.72 o 
   8   3   2      780.10      775.42     32.28 o 
   9   3   2       32.76       37.01      6.26 o 
  10   3   2       18.38       17.86      4.83 o 
  11   3   2        1.62        5.49      4.29 o 
  12   3   2       24.04       28.23      6.13 o 
  13   3   2        5.17        7.06      7.88 o 
 -13   4   2       21.36       14.77     10.44 o 
 -12   4   2       42.66       37.17     11.25 o 
 -11   4   2        0.99        2.39      4.47 o 
 -10   4   2      107.91       90.60     13.60 o 
  -9   4   2       34.17       31.94      5.61 o 
  -8   4   2        2.76        1.00      3.08 o 
  -7   4   2      561.66      559.71     18.58 o 
  -6   4   2       54.60       43.06      3.75 o 
  -5   4   2      136.78      134.27      5.75 o 
  -4   4   2     1671.52     1660.16     55.86 o 
  -3   4   2      122.46      118.01      5.71 o 
  -2   4   2     3550.20     3834.21     97.04 o 
  -1   4   2      402.60      394.21     10.86 o 
   0   4   2     1775.26     1837.87     42.95 o 
   1   4   2      372.29      346.60      9.48 o 
   2   4   2     3524.72     3735.87     86.95 o 
   3   4   2      148.56      145.23      5.26 o 
   5   4   2      172.41      157.98      8.62 o 
   6   4   2       30.67       29.23      3.35 o 
   7   4   2      515.60      502.81     16.87 o 
   8   4   2        4.52        4.50      3.17 o 
   9   4   2       41.52       37.00      5.00 o 
  10   4   2       96.11       93.77      7.63 o 
  11   4   2        2.51       -0.22      4.25 o 
  12   4   2       48.94       54.46      6.83 o 
  13   4   2       20.15       21.13      8.32 o 
 -13   5   2        8.50       -5.36     14.99 o 
 -12   5   2       16.27       15.14      7.19 o 
 -11   5   2       18.83       14.02      8.59 o 
 -10   5   2      153.25      159.32     17.17 o 
  -9   5   2       39.81       45.75      6.12 o 
  -8   5   2      366.41      349.00     13.58 o 
  -7   5   2       40.48       35.71      3.90 o 
  -6   5   2     1369.79     1259.57     61.72 o 
  -5   5   2       93.69       88.61      4.48 o 
  -4   5   2     1193.21     1196.26     32.00 o 
  -3   5   2      668.61      680.00     19.19 o 
  -2   5   2      545.37      547.22     14.53 o 
  -1   5   2      170.60      174.84      5.28 o 
   0   5   2      252.55      306.08      8.34 o 
   1   5   2      122.55      131.01      8.17 o 
   2   5   2      645.89      631.71     15.78 o 
   3   5   2      710.79      722.00     21.26 o 
   4   5   2     1215.70     1198.98     31.36 o 
   5   5   2       77.20       68.07      4.22 o 
   6   5   2     1183.57     1140.44     34.11 o 
   7   5   2       24.74       25.38      4.00 o 
   8   5   2      453.35      435.42     18.25 o 
   9   5   2       54.47       64.45      6.01 o 
  10   5   2      153.33      157.63     11.24 o 
  11   5   2       18.33       13.63      5.21 o 
  12   5   2       14.88       20.17      5.69 o 
  13   5   2        8.71       23.96      8.32 o 
 -13   6   2        2.73        3.01     16.08 o 
 -12   6   2        6.97        5.77      5.71 o 
 -11   6   2       16.67       14.51      5.93 o 
 -10   6   2       60.83       63.01      6.79 o 
  -9   6   2       27.05       26.51      6.14 o 
  -8   6   2       35.19       33.65      4.88 o 
  -7   6   2       25.83       27.81      4.51 o 
  -6   6   2      291.83      309.62     11.22 o 
  -5   6   2       15.33       12.33      3.16 o 
  -4   6   2      390.85      377.95     18.59 o 
  -3   6   2      724.56      723.22     36.95 o 
  -2   6   2     1105.84     1064.71     27.80 o 
  -1   6   2        9.44        9.99      1.83 o 
   0   6   2     7697.48     7907.20    275.47 o 
   1   6   2        9.90       15.70      1.97 o 
   2   6   2      927.90      918.80     34.57 o 
   3   6   2      717.69      708.88     19.50 o 
   4   6   2      376.66      360.90     11.19 o 
   5   6   2        5.56        4.26      2.38 o 
   6   6   2      314.77      306.30     10.31 o 
   7   6   2       31.93       28.31      3.68 o 
   8   6   2       40.54       37.51      4.18 o 
   9   6   2       29.18       33.32      4.46 o 
  10   6   2       56.57       62.22      6.58 o 
  11   6   2       15.57       17.33      5.93 o 
  12   6   2        7.68        6.58      5.08 o 
 -13   7   2        3.10      -11.59     16.79 o 
 -12   7   2        2.21        3.31      5.94 o 
 -11   7   2        2.72        2.81      5.46 o 
 -10   7   2      199.59      221.56     16.43 o 
  -9   7   2       27.33       28.16      6.07 o 
  -8   7   2      262.02      250.74     10.94 o 
  -7   7   2      132.36      130.49      7.59 o 
  -6   7   2      359.31      335.10     13.51 o 
  -5   7   2      275.02      265.01     10.32 o 
  -4   7   2     2068.78     2076.90     73.73 o 
  -3   7   2        8.06       10.43      2.68 o 
  -2   7   2      271.44      265.82     11.75 o 
  -1   7   2      582.86      601.84     44.09 o 
   0   7   2      108.44      127.71      5.27 o 
   1   7   2      636.20      618.53     37.69 o 
   2   7   2      193.03      196.45     14.82 o 
   3   7   2        8.59        6.04      3.07 o 
   4   7   2     2080.13     2068.32     52.96 o 
   5   7   2      252.43      240.81      8.76 o 
   6   7   2      432.16      393.04     11.92 o 
   7   7   2      148.18      138.34      6.77 o 
   8   7   2      232.41      229.34      9.74 o 
   9   7   2       20.70       22.33      4.13 o 
  10   7   2      200.00      202.70     15.60 o 
  11   7   2        4.22        9.01      4.85 o 
  12   7   2        0.52        1.30      4.86 o 
 -12   8   2       37.85       34.82     24.27 o 
 -11   8   2       28.33       22.50      9.17 o 
 -10   8   2       42.28       40.19     10.10 o 
  -9   8   2       84.40       90.51      8.63 o 
  -8   8   2        5.56        4.45      4.24 o 
  -7   8   2        1.16       -0.73      3.72 o 
  -6   8   2        3.45        1.82      4.49 o 
  -5   8   2      325.93      322.74     14.89 o 
  -4   8   2      928.22      888.90     33.78 o 
  -3   8   2       26.13       20.55      3.60 o 
  -2   8   2     1364.84     1420.98     37.72 o 
  -1   8   2      299.12      292.53      9.85 o 
   0   8   2     1707.36     1701.41     51.50 o 
   1   8   2      329.78      300.27     11.35 o 
   2   8   2     1446.56     1400.03     43.27 o 
   3   8   2       11.75        9.22      3.68 o 
   4   8   2      947.06      897.53     27.88 o 
   5   8   2      332.95      317.20     10.59 o 
   6   8   2        0.23        0.86      2.71 o 
   7   8   2        2.96        3.48      3.21 o 
   8   8   2        5.51        5.88      3.38 o 
   9   8   2       77.28       78.91      6.13 o 
  10   8   2       51.15       54.52      5.47 o 
  11   8   2       33.74       43.20      6.37 o 
 -12   9   2       19.05       -2.52     18.06 o 
 -11   9   2       16.03        9.35     12.81 o 
 -10   9   2       21.22       11.79     11.91 o 
  -9   9   2       24.26       29.22      7.14 o 
  -8   9   2      417.11      434.04     46.15 o 
  -7   9   2       15.81       12.39      5.67 o 
  -6   9   2     1128.13     1082.37     42.73 o 
  -5   9   2      293.05      291.10     11.84 o 
  -4   9   2      198.56      173.15     20.43 o 
  -3   9   2      168.72      168.21     10.09 o 
  -2   9   2      746.33      737.75     21.08 o 
  -1   9   2      220.99      216.97      7.96 o 
   0   9   2        2.13        0.37      2.41 o 
   1   9   2      216.57      206.38      9.21 o 
   2   9   2      765.65      733.30     24.09 o 
   3   9   2      153.20      151.59      8.95 o 
   5   9   2      281.65      277.20     11.47 o 
   6   9   2     1217.74     1172.52     33.49 o 
   7   9   2       31.74       33.11      4.07 o 
   8   9   2      416.15      424.11     15.01 o 
   9   9   2       20.19       24.94      4.38 o 
  10   9   2        6.62        6.55      3.93 o 
  11   9   2       16.96       16.38      5.22 o 
 -11  10   2        2.70       10.06     19.47 o 
 -10  10   2       52.61       39.77     25.17 o 
  -9  10   2       27.30       29.07      9.32 o 
  -8  10   2        2.33       -0.42      5.83 o 
  -7  10   2      111.64      122.98     13.67 o 
  -6  10   2       37.09       34.55      5.32 o 
  -5  10   2       53.37       53.65      5.80 o 
  -4  10   2      441.07      437.87     16.07 o 
  -3  10   2        6.17       10.78      4.00 o 
  -2  10   2     1543.91     1541.91     41.11 o 
  -1  10   2      289.33      289.60      9.77 o 
   0  10   2      530.27      523.51     17.47 o 
   1  10   2      257.43      249.60     10.91 o 
   2  10   2     1462.87     1480.44     46.59 o 
   3  10   2       13.61       13.50      4.12 o 
   4  10   2      418.72      415.17     15.41 o 
   5  10   2       48.32       55.34      5.32 o 
   6  10   2       47.43       46.65      5.06 o 
   7  10   2      122.68      127.58      7.78 o 
   8  10   2        1.74        0.51      3.29 o 
   9  10   2       24.99       33.81      4.98 o 
  10  10   2       56.46       57.18      5.74 o 
  11  10   2        0.63        2.73      6.69 o 
 -11  11   2        8.87        9.85     20.02 o 
 -10  11   2       84.78       72.02     14.12 o 
  -9  11   2       64.89       66.52     13.09 o 
  -8  11   2      105.29       98.81      8.64 o 
  -7  11   2      110.87      113.73      7.96 o 
  -6  11   2      213.22      202.01     10.13 o 
  -5  11   2       26.06       26.06      5.27 o 
  -4  11   2      822.53      806.18     31.69 o 
  -3  11   2      624.05      612.09     25.48 o 
  -2  11   2      135.10      127.99      7.55 o 
  -1  11   2      112.93      115.20      5.96 o 
   0  11   2       33.72       35.13      4.83 o 
   1  11   2       82.78       82.43      6.44 o 
   2  11   2      152.01      149.52      8.02 o 
   3  11   2      629.63      609.10     23.97 o 
   4  11   2      818.39      775.52     25.69 o 
   5  11   2       56.25       53.98      5.31 o 
   6  11   2      187.44      181.64      9.48 o 
   7  11   2       90.94      103.59      7.42 o 
   8  11   2      107.77      101.72      7.98 o 
   9  11   2       64.90       70.39      7.50 o 
  10  11   2       94.93      105.86      9.04 o 
  11  11   2        6.65        2.75     13.48 o 
 -10  12   2       16.79       -0.88     19.21 o 
  -9  12   2       39.26       32.25     11.46 o 
  -8  12   2       78.57       77.05     10.55 o 
  -7  12   2       73.52       74.94      7.21 o 
  -6  12   2      185.83      176.48     17.64 o 
  -5  12   2       30.15       35.24      5.80 o 
  -4  12   2       40.87       39.32      6.04 o 
  -3  12   2      100.63      112.52      9.68 o 
  -2  12   2      277.42      267.38     11.64 o 
  -1  12   2      107.37      108.48      6.98 o 
   0  12   2     2087.33     2118.81     64.63 o 
   1  12   2       83.22       86.48      6.82 o 
   2  12   2      282.88      288.47     13.58 o 
   3  12   2      118.50      120.31      7.21 o 
   4  12   2       76.77       82.08      6.20 o 
   5  12   2       22.71       27.14      4.64 o 
   6  12   2      172.61      153.88      9.07 o 
   7  12   2       73.82       79.94      7.08 o 
   8  12   2       81.05       74.80      7.51 o 
   9  12   2       48.85       57.39      7.27 o 
  10  12   2       10.58       10.87      5.93 o 
  -9  13   2        0.41       -4.23      5.52 o 
  -8  13   2       79.78       66.01     14.61 o 
  -7  13   2       95.34       87.73     15.06 o 
  -6  13   2      230.35      209.96     12.04 o 
  -5  13   2       92.19       94.11     13.31 o 
  -4  13   2      394.29      381.25     19.00 o 
  -3  13   2       48.74       48.91     10.90 o 
  -2  13   2       29.95       33.81      4.53 o 
  -1  13   2      390.47      370.18     14.31 o 
   0  13   2       71.58       71.03      6.50 o 
   1  13   2      353.27      344.91     14.30 o 
   2  13   2       29.78       31.96      5.71 o 
   3  13   2       33.36       36.06      4.93 o 
   4  13   2      438.07      413.06     15.59 o 
   5  13   2      107.09      107.83      7.40 o 
   6  13   2      225.53      207.68     10.61 o 
   7  13   2       92.84       96.06      7.56 o 
   8  13   2       64.81       66.62      7.40 o 
   9  13   2        2.21        3.12      5.46 o 
  10  13   2       44.82       67.43     10.94 o 
  -8  14   2       20.84       18.60      6.21 o 
  -7  14   2        0.35       -4.93      4.93 o 
  -6  14   2        4.96        0.30      5.14 o 
  -5  14   2      128.29      114.79     14.20 o 
  -4  14   2      183.62      162.00      9.89 o 
  -3  14   2       58.81       51.51      7.23 o 
  -2  14   2      526.24      498.74     19.24 o 
  -1  14   2       97.97      108.78      7.88 o 
   0  14   2       96.36      102.98      7.60 o 
   1  14   2      118.80      125.35      8.23 o 
   2  14   2      580.04      566.35     22.48 o 
   3  14   2       44.34       48.24      5.56 o 
   4  14   2      149.38      142.16      8.76 o 
   5  14   2      126.66      136.60      8.52 o 
   6  14   2        6.17        5.35      4.52 o 
   7  14   2        4.79        2.94      4.72 o 
   8  14   2       19.36       19.15      5.53 o 
   9  14   2       48.97       60.78     12.94 o 
  -8  15   2      108.03      108.87     13.14 o 
  -7  15   2        5.18        7.08      5.70 o 
  -6  15   2      192.33      193.22     12.17 o 
  -5  15   2      180.88      166.74     14.27 o 
  -4  15   2       46.58       36.72      7.69 o 
  -3  15   2       60.32       63.34      7.34 o 
  -2  15   2      175.83      159.72      9.34 o 
  -1  15   2      272.90      261.51     12.81 o 
   0  15   2        0.56       -3.23      4.38 o 
   1  15   2      350.92      340.92     13.67 o 
   2  15   2      174.09      162.47     10.68 o 
   3  15   2       46.62       56.56      6.17 o 
   4  15   2       43.65       39.55      5.53 o 
   5  15   2      169.58      164.19      9.60 o 
   6  15   2      182.32      181.56     10.38 o 
   7  15   2       10.28       11.57      5.20 o 
   8  15   2      112.10      116.23      9.61 o 
  -7  16   2      105.55      112.05     12.73 o 
  -6  16   2        7.18        2.92      5.95 o 
  -5  16   2       22.44       19.70      6.55 o 
  -4  16   2       43.54       31.71      6.78 o 
  -3  16   2       22.96       19.82      7.59 o 
  -2  16   2      260.44      249.90     11.97 o 
  -1  16   2       10.16       15.94      5.27 o 
   0  16   2      108.49      111.70      8.56 o 
   1  16   2        8.90       10.75      5.52 o 
   2  16   2      247.31      246.29     13.71 o 
   3  16   2       24.13       25.63      5.31 o 
   4  16   2       53.54       50.92      6.28 o 
   5  16   2       34.40       33.76      5.97 o 
   6  16   2        7.99        7.04      6.17 o 
   7  16   2       99.02      111.48     12.64 o 
  -6  17   2       60.27       47.82      9.27 o 
  -5  17   2       15.64       12.63      6.51 o 
  -4  17   2       89.05       89.77     22.27 o 
  -3  17   2      286.25      280.25     17.02 o 
  -2  17   2       49.56       51.11      9.40 o 
  -1  17   2       40.32       47.62      8.76 o 
   0  17   2        6.98       13.75      7.70 o 
   1  17   2       23.69       23.61      6.42 o 
   2  17   2       48.16       58.48      7.75 o 
   3  17   2      305.21      310.05     15.89 o 
   4  17   2       96.16       98.06      9.75 o 
   5  17   2        8.39        5.63      6.68 o 
   6  17   2       55.67       52.65      9.98 o 
   7  17   2       20.05       19.43      9.36 o 
  -5  18   2       10.00       18.44     11.16 o 
  -4  18   2        4.91        1.29      9.07 o 
  -3  18   2       49.35       46.06      9.72 o 
  -2  18   2       26.64       21.54      8.65 o 
  -1  18   2       20.08       23.47      8.62 o 
   0  18   2      268.26      258.12     16.21 o 
   1  18   2       14.90        8.81      9.29 o 
   2  18   2       25.52       25.81     10.45 o 
   3  18   2       54.91       69.37     13.08 o 
  -3  19   2        8.32        8.15     11.16 o 
  -2  19   2       12.25       11.40      9.90 o 
  -1  19   2      125.00      112.59     28.05 o 
   0  19   2        8.27        8.37     11.16 o 
   1   0   3        1.80        2.88      1.99 o 
   2   0   3      237.33      214.50      8.08 o 
   3   0   3      118.69      104.37      7.48 o 
   4   0   3      328.68      299.70     14.13 o 
   5   0   3       33.46       33.33      4.05 o 
   6   0   3      427.83      439.92     17.16 o 
   7   0   3        5.51        6.22      3.75 o 
   8   0   3      231.86      239.98     14.58 o 
   9   0   3       48.40       42.84     12.19 o 
  10   0   3       36.21       28.24      5.96 o 
  11   0   3       15.15       20.15      5.56 o 
  12   0   3        7.58        1.15      8.47 o 
 -12   1   3       13.28        5.13      8.58 o 
 -11   1   3        0.38        4.01      4.95 o 
 -10   1   3       38.22       34.58      7.60 o 
  -9   1   3        1.44        4.12      4.18 o 
  -8   1   3       16.69       19.30      4.64 o 
  -7   1   3       28.85       33.62      4.66 o 
  -6   1   3        0.89        2.76      3.26 o 
  -5   1   3      104.78      107.88      5.88 o 
  -4   1   3      522.25      515.87     17.68 o 
  -3   1   3       40.77       32.01      3.89 o 
  -2   1   3      897.67      938.14     27.69 o 
  -1   1   3      621.74      613.23     39.74 o 
   0   1   3     1172.05     1184.60     34.07 o 
   1   1   3      528.15      564.12     17.48 o 
   2   1   3      929.48      908.75     27.17 o 
   3   1   3       25.06       21.44      2.62 o 
   4   1   3      503.08      496.94     18.59 o 
   5   1   3      128.98      134.72      7.28 o 
   6   1   3        4.27        6.07      3.70 o 
   7   1   3       27.42       22.70      4.36 o 
   8   1   3       21.10       21.90      5.84 o 
   9   1   3        1.40        1.65      4.15 o 
  10   1   3       30.62       21.74      8.22 o 
  11   1   3        0.28       -2.76      4.67 o 
  12   1   3       11.75        3.80     10.40 o 
 -12   2   3       10.67       -3.88     14.99 o 
 -11   2   3        9.56       10.33      6.45 o 
 -10   2   3       42.05       40.19     10.12 o 
  -9   2   3       61.83       66.83      6.93 o 
  -8   2   3       87.66       93.22     12.17 o 
  -7   2   3      119.51      125.23      8.16 o 
  -6   2   3      521.70      530.52     16.05 o 
  -5   2   3       98.61       93.47      5.19 o 
  -4   2   3      642.97      614.93     21.80 o 
  -3   2   3      272.79      262.16      9.12 o 
  -2   2   3      145.51      156.11      6.55 o 
  -1   2   3       21.12       18.42      2.40 o 
   0   2   3      175.11      169.14      7.77 o 
   1   2   3       15.09       14.70      2.03 o 
   2   2   3      167.19      160.88      6.17 o 
   3   2   3      299.90      275.93      8.77 o 
   4   2   3      728.57      700.38     20.28 o 
   5   2   3       68.31       59.87      5.55 o 
   6   2   3      447.47      455.89     24.04 o 
   7   2   3      111.05      112.41      7.49 o 
   8   2   3      100.17      112.83      7.66 o 
   9   2   3       79.11       85.11      7.36 o 
  10   2   3       44.37       48.99     14.24 o 
  11   2   3        6.02        2.45      5.06 o 
  12   2   3       10.20      -12.15     14.94 o 
 -12   3   3        5.17        0.38     15.04 o 
 -11   3   3        5.30        2.11      5.80 o 
 -10   3   3       18.54       13.99      6.19 o 
  -9   3   3        4.30        3.69      5.02 o 
  -8   3   3       46.36       40.13     11.20 o 
  -7   3   3       17.14       19.15      4.80 o 
  -6   3   3      119.38      125.41      6.26 o 
  -5   3   3       54.53       52.95      5.22 o 
  -4   3   3      341.17      328.56     13.24 o 
  -3   3   3      447.89      453.05     14.16 o 
  -2   3   3      635.61      676.36     20.09 o 
  -1   3   3       58.92       56.02      3.41 o 
   0   3   3     1766.77     1753.09     46.17 o 
   1   3   3       55.69       50.44      3.11 o 
   2   3   3      594.00      599.16     19.46 o 
   3   3   3      498.11      497.07     13.95 o 
   4   3   3      399.03      392.15     12.46 o 
   5   3   3       36.71       38.49      4.69 o 
   6   3   3       97.17       97.72      7.01 o 
   7   3   3       16.78       18.21      4.24 o 
   8   3   3       42.01       42.87      5.54 o 
   9   3   3        4.41        2.39      4.32 o 
  10   3   3       15.17       14.32      5.03 o 
  11   3   3        3.86        3.83      5.07 o 
  12   3   3        9.66      -10.01     15.21 o 
 -11   4   3       19.46       17.94     10.26 o 
 -10   4   3       38.59       39.80     14.37 o 
  -9   4   3       34.28       30.98      7.61 o 
  -8   4   3      217.66      232.74     13.20 o 
  -7   4   3       42.27       46.45      9.85 o 
  -6   4   3      313.71      307.70     12.52 o 
  -5   4   3      256.90      246.96     10.94 o 
  -4   4   3      450.96      441.78     15.81 o 
  -3   4   3        3.37        3.64      3.13 o 
  -2   4   3      125.42      117.54      8.08 o 
  -1   4   3       35.03       30.14      3.10 o 
   0   4   3       47.12       45.34      3.48 o 
   1   4   3       29.36       26.00      3.72 o 
   2   4   3       90.93       86.00      5.60 o 
   3   4   3        2.04        2.54      2.38 o 
   4   4   3      457.33      447.74     16.90 o 
   5   4   3      278.44      282.99     10.24 o 
   6   4   3      315.59      297.28     13.02 o 
   7   4   3       36.08       41.16      5.31 o 
   8   4   3      220.78      216.06     11.21 o 
   9   4   3       22.80       22.89      5.84 o 
  10   4   3       37.77       43.83      8.17 o 
  11   4   3       23.27       20.97      7.17 o 
  12   4   3        0.98        3.23     16.24 o 
 -11   5   3        7.66       -0.30      9.35 o 
 -10   5   3       32.44       21.74      6.71 o 
  -9   5   3       11.39        9.78      5.25 o 
  -8   5   3        5.71        4.44      4.66 o 
  -7   5   3       20.45       13.60      4.75 o 
  -6   5   3       70.14       74.80      8.91 o 
  -5   5   3      312.37      317.67     12.33 o 
  -4   5   3      365.00      352.51     14.36 o 
  -3   5   3       11.75       11.90      4.20 o 
  -2   5   3      911.27      940.32     36.78 o 
  -1   5   3      277.50      269.74      9.51 o 
   0   5   3      769.96      775.55     21.63 o 
   1   5   3      327.63      314.01     11.27 o 
   2   5   3     1022.86     1031.87     34.64 o 
   3   5   3        7.48        8.99      2.78 o 
   4   5   3      273.45      272.43      9.87 o 
   5   5   3      295.66      290.41     11.17 o 
   6   5   3       82.63       84.35      6.49 o 
   7   5   3       25.65       25.98      4.66 o 
   8   5   3        3.59        2.72      4.08 o 
   9   5   3       10.54        9.34      4.87 o 
  10   5   3       41.67       28.86      9.88 o 
  11   5   3       10.71       13.08      6.09 o 
  12   5   3       25.98       -1.20     16.26 o 
 -11   6   3        3.02        4.98     16.35 o 
 -10   6   3       23.91       20.19      7.46 o 
  -9   6   3       38.18       40.00     13.33 o 
  -8   6   3      178.68      195.43     13.57 o 
  -7   6   3       14.46       10.85      5.55 o 
  -6   6   3      212.74      219.62     14.20 o 
  -5   6   3      138.92      145.88     10.43 o 
  -4   6   3      112.98      111.21      8.82 o 
  -3   6   3       38.74       40.22      5.17 o 
  -2   6   3      721.06      682.13     20.00 o 
  -1   6   3      150.34      153.48      6.63 o 
   0   6   3       15.13       11.16      3.65 o 
   1   6   3      173.42      178.99      8.18 o 
   2   6   3      716.27      716.87     25.81 o 
   3   6   3       26.52       27.29      3.38 o 
   4   6   3       97.60       93.56      5.22 o 
   5   6   3      121.22      120.99      6.68 o 
   6   6   3      235.38      229.42      9.55 o 
   7   6   3       27.15       26.92      4.72 o 
   8   6   3      170.30      174.44     10.16 o 
   9   6   3       36.72       38.95      5.67 o 
  10   6   3       22.28       30.49      5.98 o 
  11   6   3        3.86        7.42      7.09 o 
  12   6   3        6.82        7.06     17.78 o 
 -11   7   3        6.11        6.02     16.30 o 
 -10   7   3       16.11       15.50      6.72 o 
  -9   7   3       16.35       17.92      7.08 o 
  -8   7   3        0.00        0.59      5.86 o 
  -7   7   3       42.79       38.95     12.41 o 
  -6   7   3       20.21       14.98      5.68 o 
  -5   7   3        7.54        4.64      4.89 o 
  -4   7   3      108.68      117.51     10.13 o 
  -3   7   3      159.82      159.51      8.03 o 
  -2   7   3      866.14      927.27     25.41 o 
  -1   7   3      207.45      223.39      9.40 o 
   0   7   3      675.23      674.51     22.50 o 
   1   7   3      159.48      169.52      8.75 o 
   2   7   3      798.11      851.70     32.33 o 
   3   7   3      160.08      164.79      9.22 o 
   4   7   3      163.41      155.70      7.34 o 
   5   7   3       18.83       18.49      3.72 o 
   6   7   3       14.19       14.12      3.67 o 
   7   7   3       43.17       47.98      5.83 o 
   8   7   3        0.38        2.20      4.08 o 
   9   7   3       17.28       16.80      5.14 o 
  10   7   3       12.40       13.17      5.29 o 
  12   7   3       17.54        1.81     17.57 o 
 -10   8   3       29.57       38.36     13.23 o 
  -9   8   3       14.42       11.30      6.77 o 
  -8   8   3       66.19       77.49     13.97 o 
  -7   8   3       71.12       86.31     10.11 o 
  -6   8   3      271.58      276.49     16.53 o 
  -5   8   3       37.07       29.92      7.33 o 
  -4   8   3      360.92      355.62     14.04 o 
  -3   8   3      122.51      122.04      7.35 o 
  -2   8   3       17.87       20.00      3.47 o 
  -1   8   3      136.71      139.09      7.52 o 
   0   8   3       98.88       91.98      6.33 o 
   1   8   3      105.46      104.11      7.70 o 
   2   8   3       33.99       37.44      5.37 o 
   3   8   3      147.57      137.43      8.56 o 
   4   8   3      368.65      359.06     13.68 o 
   5   8   3       31.10       31.91      4.23 o 
   6   8   3      247.67      251.89     10.65 o 
   7   8   3       69.49       77.90      6.12 o 
   8   8   3       81.48       91.17      7.55 o 
   9   8   3       19.89       21.24      5.57 o 
  10   8   3       27.70       34.77      6.38 o 
 -10   9   3       21.18       14.16     11.46 o 
  -9   9   3        8.61       11.91      7.22 o 
  -8   9   3       84.22       84.58     12.12 o 
  -7   9   3       75.91       93.62     10.58 o 
  -6   9   3      115.90      126.36     11.40 o 
  -5   9   3       24.17       25.41      5.00 o 
  -4   9   3      144.25      141.51      8.25 o 
  -3   9   3       90.85      103.01      6.82 o 
  -2   9   3      250.92      237.13     10.44 o 
  -1   9   3       70.97       70.35      5.84 o 
   0   9   3      571.80      587.09     20.77 o 
   1   9   3       63.93       62.83      6.64 o 
   2   9   3      219.59      207.97     11.26 o 
   3   9   3       84.88       94.31      7.74 o 
   4   9   3      151.69      158.14      8.23 o 
   5   9   3       37.39       39.77      5.60 o 
   6   9   3      118.70      124.62      8.61 o 
   7   9   3       65.62       65.77      5.73 o 
   8   9   3       91.52       83.83      7.40 o 
   9   9   3       12.29       14.69      5.31 o 
  10   9   3       19.09        7.61      8.32 o 
  -9  10   3       19.45       18.07      7.81 o 
  -8  10   3       53.73       51.76     21.82 o 
  -7  10   3       27.27       27.42      6.54 o 
  -6  10   3      143.40      131.02      9.79 o 
  -5  10   3       40.07       41.67      6.58 o 
  -4  10   3      368.42      340.30     13.84 o 
  -3  10   3       51.36       51.25      8.05 o 
  -2  10   3       17.24       22.16      4.70 o 
  -1  10   3      115.73      110.13      7.35 o 
   0  10   3        4.38        7.03      4.37 o 
   1  10   3      113.88      109.05      8.05 o 
   2  10   3        9.52       13.47      5.00 o 
   3  10   3       43.91       55.26      6.43 o 
   4  10   3      337.12      325.96     13.36 o 
   5  10   3       47.04       50.58      5.83 o 
   6  10   3      172.87      164.96     10.00 o 
   7  10   3       27.06       32.83      6.08 o 
   8  10   3       45.61       58.29      7.19 o 
   9  10   3       16.88       16.61      5.54 o 
  -9  11   3       14.16       16.03      8.51 o 
  -8  11   3        8.28       10.23      5.65 o 
  -7  11   3       32.24       25.55      6.20 o 
  -6  11   3       20.62       17.53      5.66 o 
  -5  11   3       48.12       54.09      7.70 o 
  -4  11   3      113.88      108.83     10.63 o 
  -3  11   3       34.97       36.16      7.15 o 
  -2  11   3      290.07      288.87     12.78 o 
  -1  11   3      110.23      114.27      7.85 o 
   0  11   3      283.81      273.82     12.08 o 
   1  11   3      136.12      137.57     10.14 o 
   2  11   3      314.42      313.51     14.55 o 
   3  11   3       27.33       29.34      5.96 o 
   4  11   3       96.05       92.71      7.27 o 
   5  11   3       36.84       40.80      5.78 o 
   6  11   3       23.98       23.16      5.54 o 
   7  11   3       42.96       42.90      6.71 o 
   8  11   3        4.41        4.37      5.49 o 
  -8  12   3       74.49       71.69      8.97 o 
  -7  12   3        9.69       10.38      5.69 o 
  -6  12   3       89.12      100.13     10.24 o 
  -5  12   3       83.85       95.48      9.18 o 
  -4  12   3       32.01       31.65      7.45 o 
  -3  12   3       44.79       46.35      8.06 o 
  -2  12   3      213.00      210.60     10.74 o 
  -1  12   3       74.44       77.88      8.03 o 
   0  12   3        7.32       11.92      4.79 o 
   1  12   3       80.43       91.49      8.36 o 
   2  12   3      220.57      212.46     11.95 o 
   3  12   3       34.19       43.08      5.85 o 
   4  12   3       31.32       35.78      5.45 o 
   5  12   3       90.68       95.32      7.67 o 
   6  12   3       93.13       90.04      8.15 o 
   7  12   3       12.79       17.20      5.58 o 
   8  12   3       67.40       76.47     11.02 o 
  -7  13   3       22.06       22.07      6.84 o 
  -6  13   3       11.88        8.26      6.18 o 
  -5  13   3       49.52       41.74      8.05 o 
  -4  13   3       87.35       68.35     16.62 o 
  -3  13   3       13.81       10.66      6.79 o 
  -2  13   3      162.06      155.49      9.54 o 
  -1  13   3       68.09       74.45      8.55 o 
   0  13   3       77.86       84.69      8.37 o 
   1  13   3       70.71       68.77      7.90 o 
   2  13   3      164.22      160.23     10.86 o 
   3  13   3        5.51        5.49      4.53 o 
   4  13   3       93.35       93.97      7.64 o 
   5  13   3       58.77       56.37      6.66 o 
   6  13   3       11.89        8.85      5.58 o 
   7  13   3       17.75       20.78      6.37 o 
   8  13   3        0.03       -2.35     11.59 o 
  -7  14   3       23.81       14.84     11.17 o 
  -6  14   3      100.56       98.56     18.14 o 
  -5  14   3        4.79       -1.58      7.02 o 
  -4  14   3       88.70       84.13     21.14 o 
  -3  14   3      145.78      140.32     17.01 o 
  -2  14   3        1.02       -0.68      5.05 o 
  -1  14   3       25.58       29.48      5.60 o 
   0  14   3       77.62       77.32      8.20 o 
   1  14   3       33.41       34.79      6.98 o 
   2  14   3        7.05        5.36      5.41 o 
   3  14   3      146.68      144.67      9.37 o 
   4  14   3       97.53       94.05      7.93 o 
   5  14   3        1.73        0.21      4.95 o 
   6  14   3       91.56       94.72      9.10 o 
  -5  15   3       23.35       13.85     12.70 o 
  -4  15   3       17.03        9.66      7.96 o 
  -3  15   3      106.43      101.99     22.44 o 
  -2  15   3       11.23        7.57      5.51 o 
  -1  15   3       15.48       14.19      5.92 o 
   0  15   3      303.89      297.19     15.51 o 
   1  15   3        7.38        5.99      5.78 o 
   2  15   3       16.34       14.97      6.44 o 
   3  15   3      119.22      122.59      8.89 o 
   4  15   3       14.03       14.50      5.74 o 
   5  15   3       15.22       16.90      5.86 o 
  -4  16   3       73.04       11.31     20.80 o 
  -3  16   3       24.46       20.58     10.40 o 
  -2  16   3       43.62       36.15     13.88 o 
  -1  16   3       42.19       42.54      7.76 o 
   0  16   3       13.71        5.16      6.09 o 
   1  16   3       34.66       41.48      7.89 o 
   2  16   3       36.01       38.19      7.80 o 
   3  16   3       28.18       32.01      6.46 o 
   4  16   3       77.51       74.29      8.80 o 
  -3  17   3        0.90       -0.87     19.69 o 
  -2  17   3       37.31       10.30     18.52 o 
  -1  17   3       15.51       18.72      9.69 o 
   0  17   3       62.12       71.21     12.78 o 
   1  17   3       19.67       28.68     10.73 o 
   2  17   3       35.58       35.12     11.12 o 
   3  17   3        1.16       -0.27      9.46 o 
   0   0   4      298.82      309.41     20.71 o 
   1   0   4       32.84       23.08      5.15 o 
   2   0   4      151.66      150.29     10.23 o 
   4   0   4       69.34       70.77      6.12 o 
   5   0   4        3.14        5.51      3.81 o 
   6   0   4        5.97        8.10      4.32 o 
   7   0   4        1.03        0.68      5.22 o 
   8   0   4        3.77        2.12      5.40 o 
   9   0   4        9.49        7.86      9.68 o 
  -9   1   4       11.49        9.08     11.63 o 
  -8   1   4       31.08       28.18     15.09 o 
  -7   1   4       24.44       19.79     11.73 o 
  -6   1   4       81.33       80.83      9.01 o 
  -5   1   4       23.51       18.65      7.27 o 
  -4   1   4      128.98      124.59      9.70 o 
  -3   1   4        4.46        6.20      3.85 o 
  -2   1   4       16.96       15.77      3.33 o 
  -1   1   4       49.86       49.08      3.95 o 
   0   1   4        9.11        5.38      2.94 o 
   1   1   4       49.15       49.23      6.24 o 
   2   1   4       19.56       17.56      4.02 o 
   3   1   4        2.34        3.18      3.50 o 
   4   1   4      132.10      122.42      9.53 o 
   5   1   4       16.81       13.42      4.30 o 
   6   1   4       93.51       97.04      7.63 o 
   7   1   4       31.60       27.98      6.05 o 
   8   1   4       25.45       36.34      8.83 o 
   9   1   4        9.78        6.89      6.67 o 
  -9   2   4        2.34       -3.27      8.73 o 
  -8   2   4        0.46        2.83      5.95 o 
  -7   2   4       19.87       17.03      6.20 o 
  -6   2   4        1.45        1.03      5.15 o 
  -5   2   4       47.56       35.70     11.03 o 
  -4   2   4      119.87      122.56      8.17 o 
  -3   2   4       23.92       20.31      9.79 o 
  -2   2   4      202.44      195.84     12.24 o 
  -1   2   4      101.00      109.55      6.96 o 
   0   2   4      164.61      183.27      9.66 o 
   1   2   4      119.69      120.58      6.20 o 
   2   2   4      231.49      221.46     12.81 o 
   3   2   4       22.44       24.31      4.51 o 
   4   2   4      111.98      111.77      9.36 o 
   5   2   4       36.94       45.44      5.56 o 
   6   2   4        1.17        0.01      3.92 o 
   7   2   4       24.33       20.35      5.17 o 
   8   2   4        0.34        2.93      4.38 o 
   9   2   4        1.83        6.08      6.62 o 
  -9   3   4       13.70      -11.38     14.01 o 
  -8   3   4       41.57       40.07     30.12 o 
  -7   3   4       12.29        7.14      7.24 o 
  -6   3   4      131.77      130.48     14.52 o 
  -5   3   4      106.11      114.98     12.52 o 
  -4   3   4       50.58       62.52      7.53 o 
  -3   3   4       17.78       16.23      8.47 o 
  -2   3   4       60.17       57.80      9.96 o 
  -1   3   4       21.33       14.88      5.64 o 
   0   3   4        1.64        0.67      3.55 o 
   1   3   4       26.68       31.99      4.95 o 
   2   3   4       61.09       55.25      7.19 o 
   3   3   4       13.73       15.59      4.22 o 
   4   3   4       38.12       43.57      5.55 o 
   5   3   4      117.42      100.15      7.64 o 
   6   3   4      141.90      138.96     10.56 o 
   7   3   4        6.07        3.35      4.51 o 
   8   3   4       33.26       43.17      8.40 o 
   9   3   4       13.47       15.07      7.80 o 
  -9   4   4        1.19       -6.18     15.64 o 
  -8   4   4        3.31        4.74      7.40 o 
  -7   4   4       10.88       15.91      6.84 o 
  -6   4   4       17.83       18.46     10.20 o 
  -5   4   4       65.34       82.00      9.09 o 
  -4   4   4       37.49       41.05     13.45 o 
  -3   4   4       13.01       12.57      5.14 o 
  -1   4   4       61.41       60.64      6.53 o 
   0   4   4      197.66      206.41     10.76 o 
   1   4   4       63.05       75.47      6.50 o 
   2   4   4      167.21      174.42     11.12 o 
   3   4   4       21.95       28.18      4.77 o 
   4   4   4       47.16       51.30      5.56 o 
   5   4   4       62.98       69.43      6.61 o 
   6   4   4       18.30       20.08      5.10 o 
   7   4   4        8.52        9.56      5.10 o 
   8   4   4        3.22        0.50      4.75 o 
   9   4   4        0.63       -1.11      8.06 o 
  -8   5   4       41.72       36.63     25.18 o 
  -7   5   4       46.41       48.04     11.96 o 
  -6   5   4       24.24       31.26      9.72 o 
  -5   5   4       11.55        8.55      5.71 o 
  -4   5   4      140.78      145.98     11.27 o 
  -3   5   4      119.59      114.36      9.90 o 
  -2   5   4       36.26       36.04      5.50 o 
  -1   5   4       16.47       11.51      4.35 o 
   0   5   4       62.19       82.44      7.13 o 
   1   5   4       10.36        8.80      4.44 o 
   2   5   4       50.48       46.99      6.03 o 
   3   5   4      133.81      138.64     10.85 o 
   4   5   4      134.82      125.57      8.49 o 
   5   5   4        4.80       -1.66      3.96 o 
   6   5   4       16.03       30.91      5.35 o 
   7   5   4       43.12       45.96      6.49 o 
   8   5   4       49.02       54.83      6.91 o 
   9   5   4        7.35      -12.03     20.57 o 
  -8   6   4        0.78        3.00      7.71 o 
  -7   6   4       15.80       13.24      8.04 o 
  -6   6   4       18.06       16.80      7.10 o 
  -5   6   4        3.54       -0.94      5.43 o 
  -4   6   4        3.77        2.08      5.19 o 
  -3   6   4       84.05       89.89     16.54 o 
  -2   6   4       76.65       87.29      8.77 o 
  -1   6   4       67.21       71.68      8.02 o 
   0   6   4      414.44      421.25     18.01 o 
   1   6   4       50.31       64.14      6.74 o 
   2   6   4       82.99       98.32      7.64 o 
   3   6   4       84.47       91.44      7.67 o 
   4   6   4        5.46        7.18      4.22 o 
   5   6   4        4.86        6.06      4.54 o 
   6   6   4       17.18       17.86      5.13 o 
   7   6   4       15.55       16.23      5.45 o 
   8   6   4        1.59        0.22      9.24 o 
  -8   7   4       36.91       24.62     19.75 o 
  -7   7   4       19.44       23.48      7.72 o 
  -6   7   4       49.06       52.65     19.32 o 
  -5   7   4        9.96       12.77      8.85 o 
  -4   7   4       27.71       20.63     12.45 o 
  -3   7   4       49.94       31.86     15.38 o 
  -2   7   4      100.73      106.60      8.47 o 
  -1   7   4       50.17       52.61     10.14 o 
   0   7   4        9.01       10.11      4.92 o 
   1   7   4       54.10       63.07      6.82 o 
   2   7   4       96.55      100.50      8.22 o 
   3   7   4       36.01       34.03      5.91 o 
   4   7   4       28.16       36.71      7.34 o 
   5   7   4       15.69       21.98      7.03 o 
   6   7   4       57.60       59.09      6.90 o 
   7   7   4       21.53       24.92      5.80 o 
  -7   8   4        0.79        2.03      7.19 o 
  -6   8   4        0.45        2.93      6.18 o 
  -5   8   4       31.21       31.50      7.93 o 
  -4   8   4       51.46       56.17      9.71 o 
  -3   8   4       19.85       12.80      7.02 o 
  -2   8   4      147.56      144.95     10.11 o 
  -1   8   4       41.61       49.64      6.74 o 
   0   8   4       33.76       40.41      6.26 o 
   1   8   4       48.40       57.12      6.95 o 
   2   8   4      159.59      159.58     11.33 o 
   3   8   4       14.34       15.86      5.40 o 
   4   8   4       42.40       52.78      6.82 o 
   5   8   4       33.67       43.78      7.98 o 
   6   8   4        0.96        8.40      6.46 o 
   7   8   4        1.70       -3.06      7.82 o 
  -7   9   4       22.38       10.54      8.92 o 
  -6   9   4       49.39       36.95     13.15 o 
  -5   9   4       31.16       27.23     11.75 o 
  -4   9   4       42.72       43.69      9.54 o 
  -3   9   4        4.27        4.83      5.93 o 
  -2   9   4       11.16       14.17      5.17 o 
  -1   9   4       34.99       39.39      6.65 o 
   0   9   4        0.14        1.74      4.96 o 
   1   9   4       42.81       54.82      7.04 o 
   2   9   4        6.89       10.15      5.45 o 
   3   9   4        1.62        0.49      4.69 o 
   4   9   4       45.24       45.86      5.56 o 
   5   9   4       31.05       34.67      7.78 o 
   6   9   4       45.46       42.68      8.39 o 
  -7  10   4       16.38       15.65     10.51 o 
  -6  10   4        0.47        3.12     13.78 o 
  -5  10   4        6.17        7.20      6.82 o 
  -4  10   4       41.76       58.98     16.66 o 
  -3  10   4       14.82       12.62      6.84 o 
  -2  10   4       70.82       73.41     12.98 o 
  -1  10   4       26.73       33.75      6.62 o 
   0  10   4       47.57       52.92      7.32 o 
   1  10   4       26.48       37.28      6.75 o 
   2  10   4       61.01       85.74      8.57 o 
   3  10   4       13.31       16.49      5.46 o 
   4  10   4       46.56       48.20      7.01 o 
   5  10   4        8.31       12.82      5.49 o 
  -5  11   4        7.81      -10.78     11.98 o 
  -4  11   4       29.25       27.17     16.44 o 
  -3  11   4       53.96       52.19     11.35 o 
  -2  11   4       12.12       13.38      5.73 o 
  -1  11   4        8.06       16.88      5.93 o 
   0  11   4        8.32       15.54      6.21 o 
   1  11   4        5.48       10.07      6.00 o 
   2  11   4       12.20       16.24      5.94 o 
   3  11   4       54.66       57.91      6.93 o 
   4  11   4       35.75       36.75      6.68 o 
   5  11   4        6.67        2.90     10.23 o 
  -5  12   4        2.74       -6.02     18.16 o 
  -4  12   4        3.43        4.65     16.84 o 
  -3  12   4       17.02        4.76      9.47 o 
  -2  12   4       30.59       23.66      8.84 o 
  -1  12   4       17.85       17.60      6.56 o 
   0  12   4       81.49       91.41      9.48 o 
   1  12   4       16.29       20.25      6.72 o 
   2  12   4       28.56       34.75      7.06 o 
   3  12   4       18.78       25.42      6.06 o 
   4  12   4        4.56        6.73     10.28 o 
   5  12   4        1.37       -6.56      9.84 o 
  -4  13   4       55.22        0.44     17.11 o 
  -3  13   4        7.25        9.24     15.75 o 
   0  13   4        1.86        5.58      8.87 o 
   1  13   4       26.66       33.44     10.68 o 
   2  13   4        6.56        8.67      9.11 o 
   3  13   4       11.75        2.85     15.48 o 
  -3  14   4       13.55        6.35     17.13 o 
   1   0   5        1.68       -0.05     11.81 o 
   2   0   5        7.75       -5.20     11.65 o 
   3   0   5        1.72        3.99     12.85 o 
   4   0   5       19.15       13.70      9.22 o 
   5   0   5       16.41       10.04      7.60 o 
  -5   1   5        6.77        6.74      7.48 o 
  -4   1   5        7.68       11.08     11.46 o 
  -3   1   5        8.73       -7.55     11.65 o 
  -2   1   5       40.25        9.32     12.17 o 
   1   1   5       23.06        1.64     10.51 o 
   2   1   5       39.27       -0.60     10.80 o 
   3   1   5        5.61        7.53      6.63 o 
   4   1   5       11.47       10.20      7.10 o 
   5   1   5        8.14       10.29     10.83 o 
  -5   2   5        7.16        4.02      7.32 o 
  -4   2   5       10.37        0.49     14.50 o 
  -3   2   5        7.41       -0.82     13.51 o 
  -2   2   5        1.10        0.44     12.69 o 
   0   2   5        2.78        4.87      8.15 o 
   1   2   5        0.06        0.73      5.74 o 
   2   2   5        1.76       -0.30      6.94 o 
   3   2   5        8.97        4.90      5.23 o 
   4   2   5       10.42       15.29      5.91 o 
   5   2   5        5.80       -0.62      8.37 o 
  -5   3   5        1.21       -2.41     16.24 o 
  -4   3   5       11.79        7.61     14.17 o 
  -3   3   5       29.03        6.57      7.54 o 
  -2   3   5       14.95        7.65      6.36 o 
  -1   3   5        5.87        3.01     10.50 o 
   0   3   5       33.39       44.15     10.52 o 
   1   3   5        4.43        5.23      6.10 o 
   2   3   5       13.32       20.56      6.84 o 
   3   3   5       30.33       37.51      7.88 o 
   4   3   5       10.28        9.62      4.92 o 
   5   3   5        1.52        4.03      8.27 o 
  -5   4   5        1.60       -4.16     14.66 o 
  -4   4   5       23.06        7.50     13.80 o 
  -3   4   5        1.24        1.05      5.91 o 
  -2   4   5       10.00        7.36      6.29 o 
  -1   4   5       13.16       12.48     11.82 o 
   0   4   5       15.85        8.76      8.76 o 
   1   4   5       11.18       12.58      8.86 o 
   2   4   5        8.05        8.58      6.43 o 
   3   4   5        2.22        5.46      6.36 o 
   4   4   5       18.92       12.07      7.12 o 
  -4   5   5        2.29       -5.91     12.36 o 
  -3   5   5        6.90        3.22      7.43 o 
  -2   5   5       21.62       26.01     11.36 o 
  -1   5   5       29.38       29.35      6.57 o 
   0   5   5       31.06       45.95     11.34 o 
   1   5   5       39.05       49.54     11.34 o 
   2   5   5       20.39       30.91      7.79 o 
   3   5   5        4.91        5.60      6.68 o 
  -4   6   5        1.33        9.95     14.55 o 
  -3   6   5       11.23       -1.48     13.19 o 
  -2   6   5       20.56       26.17     10.51 o 
  -1   6   5        3.20        7.65      5.50 o 
   0   6   5       10.68       18.77      9.79 o 
   1   6   5        4.06        7.49      9.13 o 
   2   6   5       23.19       29.83      7.99 o 
  -3   7   5        2.10        2.41     13.40 o 
  -1   7   5       36.60       39.94     11.67 o 
   0   7   5       50.47       63.64     10.62 o 
   0   8   5        3.41        9.02      9.95 o 
                                                 
